# Supplementary material for: GarlicESTdb: an online database and mining tool for garlic EST sequences
Source: BMC Plant Biol. 2009 May 18;9:61. doi: 10.1186/1471-2229-9-61 (PMC2689220; doi:10.1186/1471-2229-9-61)
Supplement: Additional file 1 — Garlic cysteine synthase and alliinase family. [file 1471-2229-9-61-S1.xls]

## Sheet: Sheet1
Additional file 1. Garlic cysteine synthase and alliinase family
Contig ID	GenBank Accession	Gene function	Cultivating Area	Tissue
Cysteine Synthase Family
EPP004JWAA12C000352	AAX07221.1	chloroplast cysteine synthase GCS2 [Allium sativum]	China	leaf
EPP004JWAA12S000677	AAX07223.1	putative S-allyl-cysteine synthase [Allium sativum]	China	leaf
EPP004KGAA12C000022	BAA93051.1	cysteine synthase [Allium tuberosum]	China	stem
EPP005JWAA12C000533	AAX07223.1	putative S-allyl-cysteine synthase [Allium sativum]	Korea	leaf
EPP005KGAA12C000607	AAX07221.1	chloroplast cysteine synthase GCS2 [Allium sativum]	Korea	stem
EPP005KGAA12S000535	BAA93051.1	cysteine synthase [Allium tuberosum]	Korea	stem
Alliinase Family
EPP004KGAA12C000017	AAK95661.1	alliinase [Allium sativum]	China	stem
EPP005KGAA12C000066	Q01594.1	alliin lyase 1 precursor (alliinase-1) (cysteine sulphoxide lyase 1)	Korea	stem
EPP005KGAA12C000404	BAA20358.1	alliinase [Allium tuberosum]	Korea	stem
EPP005KGAA12S005085	Q41233.1	alliin lyase 2 precursor (alliinase-2 or cysteine sulphoxide lyase 2)	Korea	stem
